# Supplementary material for: Resistance of Borrelia burgdorferi Sensu Lato Isolates from Serbia to Human Complement
Source: Pathogens. 2026 Jul 9;15(7):723. doi: 10.3390/pathogens15070723 (PMC13416043; doi:10.3390/pathogens15070723)
Supplement: Supplementary file 1 [file pathogens-15-00723-s001.zip]

Archive with 1 entries (1 files):
- pathogens-4350211-supplementary.pdf
